# Supplementary material for: Ultra-Processed Foods Consumption and Metabolic Syndrome in European Children, Adolescents, and Adults: Results from the I.Family Study
Source: Nutrients. 2025 Jul 7;17(13):2252. doi: 10.3390/nu17132252 (PMC12251691; doi:10.3390/nu17132252)
Supplement: Supplementary file 1 [file nutrients-17-02252-s001.zip]

Archive with 1 entries (1 files):
- nutrients-3679992-supplementary.pdf
